# Supplementary material for: Peer-teaching cardiac ultrasound among medical students: A real option
Source: PLoS One. 2019 Mar 27;14(3):e0212794. doi: 10.1371/journal.pone.0212794 (PMC6436682; doi:10.1371/journal.pone.0212794)
Supplement: S1 Table — (XLSX) [file pone.0212794.s003.xlsx]

## Sheet: Sheet1
SERIALNUMA	TEACHER	GENDER	AGE	JOBADDITIO	FOREDUFORM	FOREDU2	ECHOTEACHH	HOMEPRACHO	HOMEPRAC2H	TECHXPTECH	HANDYYOUAH	PASTECHOPA	ECHOINTERI	FIELDOFINT	PLLV	PLMV	PLAV	PLRV	PLLA	PSBSAV	PSBSTV	PSBSPV	PSBSRV	PSBSSP	PSMIDLV	PSMIDMV	PSMIDRV	PSAPLV	PSAPPAP	AP4LV	AP4RV	AP4MV	AP4TV	AP4SEP	AP2LV	AP2MV	AP2LA	AP3LV	AP3MV	AP3AV	AP3LA	SCVENRV	SCVENIVSEP	SCVENIASEP	SCIVCMORPH	SCIVCRES	Handy.1	PL_total	SABA_total
1	student	female	28	yes	no		6	yes	1	no	very good	no	5	internal	100	100	100	50	100	50	50	50	50	50	100	100	50	100	0	50	50	100	50	100	0	0	0	0	0	0	0	100	50	100	100	50	very good	90	50
2	student	male	32	yes	yes	cognition	3	yes	1	no	under average	no	2	dont know	50	50	100	50	100	50	0	0	50	0	50	100	50	100	50	50	50	50	0	0	50	50	50	100	50	0	50	50	50	0	50	0	reasonable and below	70	20
3	student	male	27	yes	yes		4	yes	3	yes	reasonable	no	5	internal	50	100	100	50	100	0	0	50	0	0	50	50	50	50	0	50	50	50	100	50	50	100	100	50	100	50	50	50	50	50	100	50	reasonable and below	80	10
6	student	male	26	yes	no		4	no	#NULL!	yes	very good	no	5	Surgery	50	50	0	0	50	0	0	0	50	50	0	0	0	0	0	100	50	50	50	100	50	50	50	50	100	0	50	50	50	0	0	0	very good	30	20
7	student	male	28	yes	no		4	no	#NULL!	no	very good	no	5	dont know	50	100	100	50	100	100	50	0	50	50	100	50	50	50	0	100	50	100	50	50	50	100	50	100	100	50	50	100	100	50	100	50	very good	80	50
9	student	male	27	no	no		4	no	#NULL!	no	reasonable	yes	5	dont know	0	50	50	50	50	50	50	0	50	50	0	0	50	50	0	50	50	100	100	100	0	0	0	50	100	0	50	100	50	50	100	50	reasonable and below	40	40
13	student	male	29	yes	no		2	yes	1	no	very good	no	3	dont know	100	100	50	50	50	50	50	0	50	50	100	100	50	0	0	50	50	50	0	0	50	50	50	50	0	0	50	0	0	0	50	0	very good	70	40
17	student	male	28	yes	no		4	no	#NULL!	no	very good	yes	5	dont know	0	50	50	50	50	50	50	50	50	0	0	0	0	0	0	50	50	50	100	100	0	0	0	50	0	50	50	0	0	0	0	0	very good	40	40
20	student	#NULL!	25	yes	no		6	no	#NULL!	no	very good	no	4	internal	50	100	100	50	50	50	50	50	50	50	100	100	50	100	100	50	50	100	50	50	50	50	0	50	50	0	50	100	50	50	50	0	very good	70	50
22	student	#NULL!	24	yes	no		0	no	0	no	reasonable	yes	4	dont know	50	100	50	50	100	50	50	0	50	0	50	50	50	100	100	50	50	0	50	0	50	0	0	50	100	0	50	50	0	0	100	50	reasonable and below	70	30
24	student	#NULL!	24	yes	no		4	yes	1	no	reasonable	no	4	internal	50	100	50	50	50	50	50	0	50	0	50	50	50	0	0	50	50	100	50	50	50	50	50	50	50	50	50	0	0	0	0	0	reasonable and below	60	30
25	student	female	30	yes	yes	psychology	6	no	#NULL!	no	reasonable	no	5	internal	50	50	0	50	50	50	0	0	50	50	50	50	0	50	0	100	100	100	100	50	50	0	0	50	50	50	50	50	50	50	100	50	reasonable and below	40	30
31	student	male	25	yes	no		3	no	#NULL!	no	reasonable	yes	3	dont know	50	50	50	50	50	50	0	0	50	50	50	50	50	0	0	50	50	50	50	50	50	0	0	50	50	0	50	0	0	0	100	50	reasonable and below	50	30
33	student	male	22	no	no		3	no	#NULL!	no	reasonable	no	4	dont know	50	50	0	50	50	0	0	0	50	0	50	50	0	50	50	50	50	50	100	50	50	50	0	50	50	0	0	50	0	0	0	0	reasonable and below	40	10
34	student	male	25	yes	no		4	no	#NULL!	no	reasonable	no	5	dont know	50	100	50	50	100	0	0	0	50	0	50	50	0	50	0	50	50	100	50	50	50	50	50	50	100	50	50	50	50	0	100	50	reasonable and below	70	10
35	student	male	26	no	no		4	yes	3	no	reasonable	no	4	internal	100	100	100	100	100	100	50	50	50	50	100	100	50	100	50	50	50	100	100	50	50	100	100	100	100	100	50	100	100	50	100	50	reasonable and below	100	60
36	student	female	25	no	no		6	yes	0	no	very good	no	5	OBGYN	100	100	100	50	50	50	0	50	0	0	50	50	50	50	0	50	0	50	0	0	50	50	50	50	100	0	50	50	50	0	0	0	very good	80	20
40	student	male	25	yes	no		6	no	#NULL!	no	reasonable	no	5	Surgery	50	100	100	50	50	50	50	0	50	50	50	50	50	100	100	50	50	50	50	0	0	0	0	50	50	0	50	50	0	0	0	0	reasonable and below	70	40
44	student	male	29	yes	no		4	yes	3	no	very good	no	4	Surgery	50	100	50	50	100	50	50	0	50	0	50	50	0	100	50	0	0	0	0	0	0	0	0	50	0	0	0	0	0	0	100	50	very good	70	30
45	student	male	29	yes	no		4	yes	1	yes	very good	no	3	Surgery	100	100	100	50	50	50	50	50	50	50	100	0	50	100	50	50	50	50	100	50	50	0	0	100	100	50	50	50	50	50	100	50	very good	80	50
47	student	male	26	no	no		4	no	#NULL!	no	very good	no	5	internal	50	100	50	50	50	100	50	0	50	50	50	100	50	50	50	50	50	100	50	50	100	100	50	50	100	0	50	0	0	0	0	0	very good	60	50
48	student	male	28	yes	no		4	no	#NULL!	no	reasonable	no	4	dont know	100	100	100	50	100	50	50	0	50	50	100	100	50	100	100	50	50	50	100	0	0	50	0	50	100	100	100	50	50	0	0	0	reasonable and below	90	40
50	student	female	26	yes	no		4	yes	3	no	very good	no	4	internal	50	100	100	50	100	50	50	0	50	50	50	50	50	100	100	50	50	100	50	50	50	100	50	50	100	0	50	0	0	0	100	50	very good	80	40
51	student	male	30	no	no		4	no	#NULL!	no	reasonable	no	4	internal	50	50	100	50	50	50	50	0	50	0	50	50	0	0	0	50	50	50	50	0	50	50	0	50	100	50	50	50	0	0	100	50	reasonable and below	60	30
54	student	#NULL!	28	yes	no		4	yes	3	no	very good	no	4	internal	100	100	100	50	100	50	50	0	50	50	50	100	0	100	100	50	50	100	50	50	50	100	50	0	0	0	0	50	0	0	100	50	very good	90	40
55	student	male	29	yes	no		4	no	#NULL!	no	reasonable	no	5	Surgery	100	100	100	50	100	100	50	50	50	50	100	100	0	100	100	50	50	100	100	50	50	50	0	50	100	0	50	100	100	50	0	0	reasonable and below	90	60
56	student	male	30	yes	no		4	no	#NULL!	no	reasonable	no	4	internal	50	100	50	50	100	0	50	0	50	0	50	50	50	50	0	50	50	50	100	50	50	50	50	50	100	0	50	0	0	0	100	50	reasonable and below	70	20
57	student	male	30	yes	no		3	no	#NULL!	no	reasonable	no	3	internal	50	50	50	50	100	0	0	0	0	0	0	0	0	0	0	50	50	100	50	50	0	0	0	50	50	50	50	100	100	0	100	50	reasonable and below	60	0
59	student	female	27	no	no		4	yes	2	no	under average	yes	4	Peds	100	100	50	50	50	100	50	50	50	50	100	100	50	100	50	100	50	100	100	50	0	0	0	100	50	50	50	100	100	50	100	50	reasonable and below	70	60
60	student	male	29	yes	no		4	yes	1	yes	very good	no	5	Peds	50	100	100	50	50	50	0	0	0	0	50	100	50	50	50	50	50	50	0	50	50	50	50	50	100	50	50	100	50	50	100	50	very good	70	10
62	student	male	27	yes	no		4	no	#NULL!	yes	very good	no	3	internal	50	100	50	100	50	0	0	0	0	0	50	100	50	100	100	50	50	50	100	100	50	50	50	50	100	50	50	50	0	0	0	0	very good	70	0
63	student	female	26	yes	no		4	no	#NULL!	yes	very good	no	4	Peds	50	100	100	50	100	0	0	0	50	0	50	100	50	0	0	50	50	50	100	50	0	0	0	0	0	0	0	50	0	0	0	0	very good	80	10
64	student	female	27	no	no		4	yes	2	no	reasonable	yes	4	internal	50	100	100	100	100	0	0	0	0	0	50	50	50	50	0	50	50	50	50	50	0	0	0	50	50	0	50	50	0	0	0	0	reasonable and below	90	0
67	student	male	25	yes	no		4	yes	5	no	reasonable	no	4	dont know	100	100	100	50	100	50	0	50	50	0	50	50	50	100	100	50	50	50	0	50	100	50	100	50	50	50	100	50	50	0	0	0	reasonable and below	90	30
68	student	male	27	yes	yes	physics	3	yes	1	yes	reasonable	no	4	Peds	100	100	100	50	100	100	50	50	50	0	100	50	50	100	100	50	50	100	100	100	50	100	50	100	50	50	50	100	100	50	100	50	reasonable and below	90	50
70	student	female	26	no	no		4	no	#NULL!	no	reasonable	no	2	internal	50	50	0	0	50	50	50	50	50	0	50	50	50	50	50	50	0	50	0	0	50	0	0	0	0	0	0	0	0	0	50	0	reasonable and below	30	40
71	student	female	27	yes	no		4	no	#NULL!	yes	reasonable	yes	3	Surgery	100	100	100	50	100	0	0	0	0	0	100	50	50	0	0	50	50	50	100	50	50	100	50	50	100	50	50	0	0	0	100	50	reasonable and below	90	0
72	student	female	32	yes	yes	biotechnology	4	yes	0	no	reasonable	yes	4	Surgery	50	100	50	50	100	50	0	0	50	0	50	50	0	50	0	50	50	50	50	50	0	0	0	0	0	0	0	0	0	0	0	0	reasonable and below	70	20
73	student	female	27	yes	no		4	no	#NULL!	no	reasonable	no	3	Surgery	50	50	0	0	50	50	50	0	50	0	0	0	0	0	0	50	50	50	50	50	50	50	50	100	100	50	100	50	50	0	0	0	reasonable and below	30	30
76	student	female	27	yes	no		4	yes	1	no	very good	no	5	dont know	100	50	50	100	100	50	100	50	50	50	50	100	50	100	100	100	100	100	100	100	100	100	50	100	50	50	50	100	100	50	50	0	very good	80	60
77	student	female	26	yes	no		4	yes	1	no	reasonable	no	4	internal	50	50	50	50	50	0	0	50	50	0	100	50	50	100	50	50	50	50	100	50	0	0	0	50	50	50	50	0	0	0	0	0	reasonable and below	50	20
78	student	female	26	no	no		4	yes	0	no	reasonable	no	4	dont know	50	100	50	50	100	50	50	0	50	50	50	50	50	50	0	50	50	50	100	50	50	100	50	50	100	50	50	50	0	0	50	0	reasonable and below	70	40
84	student	female	27	yes	no		4	no	#NULL!	no	reasonable	no	4	dont know	50	100	100	50	100	0	0	0	50	50	0	0	0	0	0	50	50	100	100	50	50	50	0	50	50	50	50	50	0	0	0	0	reasonable and below	80	20
86	student	male	30	yes	no		4	no	#NULL!	yes	reasonable	no	5	internal	100	100	50	50	50	50	50	50	50	0	100	50	50	100	100	50	50	50	100	50	50	50	0	50	100	0	50	50	0	0	100	50	reasonable and below	70	40
4	cardiologist	male	28	yes	no		6	no	#NULL!	no	reasonable	no	5	internal	50	100	50	50	100	50	50	0	50	50	50	50	50	0	0	0	0	0	0	0	0	0	0	0	0	0	0	100	50	0	0	0	reasonable and below	70	40
5	cardiologist	male	28	no	no		4	no	#NULL!	no	reasonable	no	4	dont know	50	100	100	50	100	0	0	0	50	0	50	100	50	0	0	100	50	100	50	50	50	50	100	100	100	50	100	100	100	50	0	0	reasonable and below	80	10
8	cardiologist	female	23	yes	no		6	yes	3	no	very good	no	5	dont know	50	100	50	50	100	0	0	0	50	0	50	0	50	0	0	100	50	50	50	50	50	50	50	50	50	50	50	50	50	0	50	0	very good	70	10
10	cardiologist	male	28	yes	no		4	no	#NULL!	no	reasonable	no	4	dont know	0	50	50	50	50	0	0	0	0	0	50	50	0	50	0	50	0	50	0	0	50	50	50	50	50	50	50	0	0	0	0	0	reasonable and below	40	0
12	cardiologist	male	27	no	no		4	no	#NULL!	no	reasonable	no	4	dont know	50	0	100	100	50	0	0	0	50	0	100	50	0	0	0	50	50	50	50	50	50	0	50	50	0	0	0	0	0	0	0	0	reasonable and below	60	10
21	cardiologist	male	27	no	no		4	yes	1	no	very good	no	4	dont know	100	100	100	50	100	50	50	0	50	50	50	100	50	100	100	50	50	100	100	50	100	100	100	50	50	0	50	100	50	50	100	50	very good	90	40
27	cardiologist	male	26	yes	no		6	yes	6	no	reasonable	no	4	OBGYN	50	50	50	50	50	50	0	0	50	0	0	0	0	100	50	50	50	50	100	100	50	0	0	50	50	0	50	0	0	0	0	0	reasonable and below	50	20
32	cardiologist	male	27	yes	no		4	no	#NULL!	no	reasonable	no	5	Peds	50	0	50	0	50	0	0	0	50	0	50	50	50	50	50	50	50	50	0	50	50	50	0	50	50	50	50	50	50	50	50	0	reasonable and below	30	10
37	cardiologist	male	27	no	no		3	#NULL!	0	no	very good	no	5	internal	100	100	100	50	100	50	0	0	50	0	50	100	50	100	100	50	50	50	100	100	50	50	50	50	50	50	50	100	100	100	100	50	very good	90	20
43	cardiologist	male	26	yes	no		4	no	#NULL!	yes	reasonable	yes	3	dont know	50	50	0	0	0	0	0	0	50	0	50	50	0	50	0	50	0	0	0	0	0	0	0	50	50	0	50	50	0	0	0	0	reasonable and below	20	10
46	cardiologist	female	24	yes	no		4	yes	2	no	reasonable	no	5	dont know	50	100	50	0	50	50	50	0	50	0	50	50	0	50	0	50	50	50	50	0	50	50	0	0	0	0	0	0	0	0	50	0	reasonable and below	50	30
49	cardiologist	female	25	no	no		4	yes	2	no	reasonable	no	4	dont know	100	100	100	50	100	50	0	0	50	50	100	0	50	50	100	50	50	100	100	50	0	0	0	50	100	50	50	0	0	0	100	50	reasonable and below	90	30
53	cardiologist	female	27	yes	no		4	no	#NULL!	no	under average	no	4	Peds	50	100	100	50	50	50	0	0	50	50	0	0	0	0	0	50	50	100	50	50	50	100	50	50	100	0	50	0	0	0	0	0	reasonable and below	70	30
58	cardiologist	male	24	yes	no		6	no	#NULL!	no	reasonable	no	4	internal	50	0	0	50	50	0	0	0	0	0	50	50	50	0	0	0	50	50	50	0	50	50	0	50	0	0	0	0	0	0	0	0	reasonable and below	30	0
61	cardiologist	female	26	yes	no		4	no	1	no	reasonable	no	5	Surgery	50	50	0	0	0	0	0	0	0	0	0	0	0	0	0	50	50	50	50	0	50	50	0	0	50	0	50	50	50	0	0	0	reasonable and below	20	0
74	cardiologist	female	27	yes	no		4	no	#NULL!	no	very good	yes	4	dont know	50	100	50	50	100	50	0	50	50	0	0	0	0	0	0	0	0	0	0	0	0	0	0	0	0	0	0	0	0	0	0	0	very good	70	30
79	cardiologist	female	23	yes	no		4	yes	1	no	reasonable	no	5	internal	50	50	50	50	50	0	50	0	50	50	100	50	50	100	100	100	50	100	100	100	50	50	50	100	50	50	50	100	100	100	100	50	reasonable and below	50	30
80	cardiologist	female	27	no	no		4	yes	0	no	very good	yes	4	dont know	50	50	0	0	50	50	0	0	0	0	0	0	0	0	0	50	50	50	50	50	0	0	0	0	0	0	0	50	0	0	100	50	very good	30	10
81	cardiologist	female	30	no	yes	humanities	4	no	#NULL!	no	very good	yes	4	dont know	50	100	100	50	50	50	50	0	50	0	50	50	50	100	100	50	0	0	0	0	50	0	0	50	100	50	50	0	0	0	0	0	very good	70	30
82	cardiologist	male	30	no	yes	psychlogy	4	no	#NULL!	no	reasonable	no	2	internal	50	50	0	0	0	0	0	0	0	0	50	0	50	0	0	50	50	50	50	100	50	50	50	50	50	50	50	50	0	0	0	0	reasonable and below	20	0
87	cardiologist	female	22	no	no		4	no	#NULL!	no	reasonable	no	3	OBGYN	50	50	50	50	50	0	0	0	0	0	0	0	0	0	0	50	50	0	0	0	50	50	0	50	50	0	50	0	0	0	0	0	reasonable and below	50	0
88	cardiologist	female	26	yes	no		4	yes	1	no	reasonable	no	5	OBGYN	0	50	50	50	50	50	0	50	50	0	0	0	0	0	0	50	50	0	0	0	0	0	0	0	0	0	0	0	0	0	50	0	reasonable and below	40	30
[truncated: 14 more columns]
